# Supplementary material for: Serum Metabolomic Profiling Across Five Oligoclonal Band (OCB) Patterns: A Targeted 1H-NMR Study in Serum
Source: Int J Mol Sci. 2026 Apr 28;27(9):3904. doi: 10.3390/ijms27093904 (PMC13163819; doi:10.3390/ijms27093904)
Supplement: Supplementary file 1 [file ijms-27-03904-s001.zip]

Archive with 1 entries (1 files):
- ijms-4050794-supplementary.pdf
